# Supplementary material for: Insights into In Vitro Adaptation of EV71 and Analysis of Reduced Virulence by In Silico Predictions
Source: Vaccines (Basel). 2023 Mar 11;11(3):629. doi: 10.3390/vaccines11030629 (PMC10059274; doi:10.3390/vaccines11030629)
Supplement: Supplementary file 1 [file vaccines-11-00629-s001.zip]

Archive with 1 entries (1 files):
- vaccines-2171762-supplementary.pdf
